# Supplementary material for: Pilot study of fractal dimension analysis of osteogenesis for bone substitute materials of Bio-Oss in lateral sinus augmentation
Source: PLoS One. 2023 Dec 29;18(12):e0296248. doi: 10.1371/journal.pone.0296248 (PMC10756558; doi:10.1371/journal.pone.0296248)
Supplement: S1 File — (XLS) [file pone.0296248.s001.xls]

## Sheet: Sheet 1
Participant		t0	t1
#1	16mesial	1.3869	1.33
#1	16distal	1.2926	1.2849
#1	17mesial	1.4922	1.3043
#1	17distal	1.3024	1.2685
#1	Sagittal	1.1904	1.1559
#2	15mesial	1.2317	1.205
#2	15distal	1.4068	1.2147
#2	16mesial	1.2594	1.1886
#2	16distal	1.2061	1.2627
#2	Sagittal	1.3656	1.1198
#3	16mesial	1.264	1.1755
#3	16distal	1.3096	1.1533
#3	17mesial	1.2388	1.1793
#3	17distal	1.2381	1.4163
#3	Sagittal	1.167	1.2022
#4	17mesial	1.2684	1.1919
#4	17distal	1.2816	1.1888
#4	Sagittal	1.2007	1.2419
#5	26mesial	1.1707	1.232
#5	26distal	1.3536	1.3141
#5	27mesial	1.2279	1.1422
#5	27distal	1.376	1.301
#5	Sagittal	1.1595	1.2524
#6	26mesial	1.2557	1.3168
#6	26distal	1.1806	1.3575
#6	Sagittal	1.3751	1.3145
#7	16mesial	1.382	1.3297
#7	16distal	1.2696	1.3443
#7	17mesial	1.2911	1.4462
#7	17distal	1.2493	1.3046
#7	1Sagittal	1.4188	1.0112
#7	26mesial	1.2858	1.1142
#7	26distal	1.2682	1.3739
#7	27mesial	1.1703	1.4747
#7	27distal	1.5134	1.2327
#7	2Sagittal	1.2454	1.083
#8	15mesial	1.2019	1.1254
#8	15distal	1.3597	1.352
#8	16mesial	1.2497	1.2078
#8	16distal	1.2372	1.2276
#8	1Sagittal	1.2239	1.2601
#8	26mesial	1.1152	1.0958
#8	26distal	1.4679	1.316
#8	27mesial	1.3536	1.3248
#8	27distal	1.4452	1.273
#8	2Sagittal	1.2061	1.0654
#9	16mesial	1.3273	1.2238
#9	16distal	1.2053	1.1966
#9	Sagittal	1.0003	1.0303
#10	26mesial	1.2094	1.2175
#10	26distal	1.2036	1.1582
#10	Sagittal	1.0328	1.0783
#11	26mesial	1.0148	1.2625
#11	26distal	1.2448	1.309
#11	sagittal	1.1487	1.0528
#12	25mesial	1.3784	1.2023
#12	25distal	1.2556	1.1257
#12	sagittal	1.3349	1.0971
